# Supplementary material for: Emerging Role of BTK Inhibitors in Multiple Sclerosis: From Immunobiology to Clinical Translation
Source: Brain Sci. 2026 Jun 12;16(6):634. doi: 10.3390/brainsci16060634 (PMC13297389; doi:10.3390/brainsci16060634)
Supplement: Supplementary file 1 [file brainsci-16-00634-s001.zip]

Archive with 1 entries (1 files):
- brainsci-4355962-supplementary.pdf
